# Supplementary material for: Association between smartphone use, sleep deprivation, and self‐rated health outcomes: A retrospective observational survey in rural Japan
Source: J Gen Fam Med. 2025 Apr 29;26(5):408–15. doi: 10.1002/jgf2.70024 (PMC12404160; doi:10.1002/jgf2.70024)
Supplement: Supplementary file 2 — Tables S1–S4 [file JGF2-26-408-s001.xlsx]

## Sheet: Supplemental Table 1
	Supplemental Table 1: Inclusion criteria
	Individuals: 11223
		excluded: 7543 (declined to participate)
	Respondents: 3,680
		excluded: 1115 (who have not smartphone) (missing data)
	Respondents who have smartphone: 2565
	Analayzed

## Sheet: Supplemental Table 2
Supplemental Table 2. Sleep duration by age group and Sex
		mean sleep duration
		man	woman	p value
Age group	20-29	6.67	6.89	0.13
	30-39	6.53	6.5	0.82
	40-49	6.21	6.33	0.33
	50-59	6.33	6.04	0.003
	60-69	6.52	6.33	0.012
	70-79	6.97	6.53	<0.001
	80-89	7.2	6.55	<0.001
	90-99	7.5	8.83	0.19
	100-	none	none	-
	whole	6.83	6.59	<0.001

## Sheet: Supplemental Table 3
Supplemental Table 3. Sleep duration by age group and Smartphone usage time
		smartphone usage time; hours (SD)			ANOVA	bonferroni correction, p value
		within one hour (a)	at most 2 hours (b)	2 hours over (c)	p value	a vs b	b vs c	c vs a
Age group	20-29	6.63 (1.02)	6.73 (1.15)	6.83 (0.93)	0.35
	30-39	6.54 (1.03)	6.70 (1.01)	6.44 (1.05)	0.96
	40-49	6.15 (1.07)	6.37 (1.01)	6.29 (1.29)	0.27
	50-59	6.15 (0.95)	6.19 (0.93)	6.13 (1.07)	0.29
	60-69	6.50 (0.96)	6.30 (0.96)	6.21 (1.17)	0.037			0.038
	70-79	6.73 (1.11)	6.73 (0.94)	6.70 (1.19)	0.16
	80-89	6.81 (1.10)	7.07 (1.54)	8.00 (n=1)	0.07
	90-99	8.5 (1.91)	none	none	-
	100-	none	none	none	-
	whole*	6.55 (1.06)	6.42 (1.01)	6.43 (1.13)	0.03	0.049		0.049
*: Whole grouop result is shown in Figure 2-right.

## Sheet: Supplemental Table 4
Supplemental Table 4. effect sizes of each factor on outcomes.
main factor	Cohen's d	mran SRH score (Applicable vs non-applicable)
Sleep deprivation	0.111	3.85	3.95
Smart phone overuse	-0.147	4.02	3.87
Smartphone active use	0.0007	3.92	3.92
Smartphone passive use	-0.037	3.95	3.91
Smartphone screen time	0.015	3.92	3.93
Male	0.098	3.85	3.94
Over 65 years old	0.308	3.73	4.04
No exercise habit	0.192	3.80	3.99
Obesity	0.171	3.77	3.94
Loneliness	0.378	3.72	4.09
University graduate	-0.256	4.04	3.79
Unmarried	0.202	3.86	4.06
Non-working	0.444	3.59	4.02
High income	-0.253	4.00	3.75
Cohen's d was calculated by mean SRH score. SRH: self-rated health.
